# Supplementary material for: USP48 Governs Cell Cycle Progression by Regulating the Protein Level of Aurora B
Source: Int J Mol Sci. 2021 Aug 7;22(16):8508. doi: 10.3390/ijms22168508 (PMC8395203; doi:10.3390/ijms22168508)
Supplement: Supplementary file 1 [file ijms-22-08508-s001.zip]

Archive with 3 entries (3 files):
- ijms-1287302 Supplementary Files.pdf
- Supplementary Movie 1. Cytokinesis in mock HeLa cells .avi
- Supplementary Movie 1. Cytokinesis in USP48 depleted HeLa cells.avi
